# Supplementary material for: Association of COMT Polymorphisms with Multiple Physical Activity-Related Injuries among University Students in China
Source: Int J Environ Res Public Health. 2021 Oct 15;18(20):10828. doi: 10.3390/ijerph182010828 (PMC8535648; doi:10.3390/ijerph182010828)
Supplement: Supplementary file 1 [file ijerph-18-10828-s001.zip]

Archive with 1 entries (1 files):
- ijerph-1397887-supplementary.pdf
